# Supplementary material for: UFMylation of NLRP3 Prevents Its Autophagic Degradation and Facilitates Inflammasome Activation
Source: Adv Sci (Weinh). 2025 Feb 22;12(15):2406786. doi: 10.1002/advs.202406786 (PMC12005806; doi:10.1002/advs.202406786)
Supplement: Supplementary file 2 — Supporting Table 1 [file ADVS-12-2406786-s002.xlsx]

## Sheet: Figure 2
Figure 2C	IL-1β release in SN of LPS-primed and nigericin-activated WT and Ufl1-KO BMDMs.
group	OD	dilution ratio	concentration (pg/ml)
WT-PBS	0.0747	5	332.835
WT-LPS+nig	0.2187	5	1692.55
Ufl1-KO-PBS	0.0745	5	330.946
Ufl1-KO-LPS+nig	0.1267	5	823.845
WT-PBS	0.0789	5	372.493
WT-LPS+nig	0.2736	5	2210.95
Ufl1-KO-PBS	0.0763	5	347.943
Ufl1-KO-LPS+nig	0.1401	5	950.374
WT-PBS	0.0808	5	390.434
WT-LPS+nig	0.2311	5	1809.64
Ufl1-KO-PBS	0.0756	5	341.333
Ufl1-KO-LPS+nig	0.1075	5	642.549
group	concentration (pg/ml)						p value
	WT			Ufl1-KO
PBS	332.835	372.493	390.434	330.946	347.943	341.333	0.228391
LPS+nig	1692.56	2210.95	1809.64	823.845	950.374	642.549	0.003689
Figure 2D	TNF-α release in SN of LPS-primed and nigericin-activated WT and Ufl1-KO BMDMs.
group	OD	dilution ratio	concentration (pg/ml)
WT-PBS	0.228	5	25.4554
WT-LPS+nig	2.889	5	1773.2
Ufl1-KO-PBS	0.213	5	15.6034
Ufl1-KO-LPS+nig	2.663	5	1624.76
WT-PBS	0.195	5	3.781
WT-LPS+nig	3.079	5	1897.99
Ufl1-KO-PBS	0.211	5	14.2898
Ufl1-KO-LPS+nig	3.358	5	2081.24
WT-PBS	0.206	5	11.0058
WT-LPS+nig	2.627	5	1601.12
Ufl1-KO-PBS	0.217	5	18.2306
Ufl1-KO-LPS+nig	2.336	5	1409.99
group	concentration (pg/ml)						p value
	WT			Ufl1-KO
PBS	25.4554	3.781	11.0058	15.6034	14.2898	18.2306	0.705744
LPS+nig	1773.2	1897.99	1601.12	1624.76	2081.24	1409.99	0.821088
Figure 2E	LDH release in SN of LPS-primed and nigericin-activated WT and Ufl1-KO BMDMs.
group	average background control	Experimental LDH Release (OD490)	average Maximum LDH Release (OD490)	LDH release (%)
WT-PBS	0.125783	0.4054	1.23103	22.714
WT-LPS+nig	0.125783	1.129	1.23103	81.4939
Ufl1-KO-PBS	0.125783	0.3879	0.903183	29.0214
Ufl1-KO-LPS+nig	0.125783	0.5129	0.903183	42.8614
WT-PBS	0.125783	0.4318	1.23103	24.8585
WT-LPS+nig	0.125783	1.0246	1.23103	73.0132
Ufl1-KO-PBS	0.125783	0.2554	0.903183	14.3511
Ufl1-KO-LPS+nig	0.125783	0.5948	0.903183	51.9293
WT-PBS	0.125783	0.3746	1.23103	20.212
WT-LPS+nig	0.125783	1.1759	1.23103	85.3037
Ufl1-KO-PBS	0.125783	0.3188	0.903183	21.3707
Ufl1-KO-LPS+nig	0.125783	0.4642	0.903183	37.4693
group	LDH release (%)						p value
	WT			Ufl1-KO
untreated	22.714	24.8585	20.212	29.0214	14.3511	21.3707	0.830738
LPS+nig	81.4939	73.0132	85.3037	42.8614	51.9293	37.4693	0.002992
Figure 2G	IL-1β release in SN of LPS-primed and ATP-activated WT and Ufl1-KO BMDMs.
group	OD	dilution ratio	concentration (pg/ml)
WT-PBS	0.0702	5	290.344
WT-LPS+ATP	0.17	5	1232.7
Ufl1-KO-PBS	0.077	5	354.553
Ufl1-KO-LPS+ATP	0.109	5	656.712
WT-PBS	0.0747	5	332.835
WT-LPS+ATP	0.2009	5	1524.48
Ufl1-KO-PBS	0.0745	5	330.946
Ufl1-KO-LPS+ATP	0.1042	5	611.388
WT-PBS	0.0789	5	372.493
WT-LPS+ATP	0.2311	5	1809.64
Ufl1-KO-PBS	0.0763	5	347.943
Ufl1-KO-LPS+ATP	0.1075	5	642.549
group	concentration (pg/ml)						p value
	WT			Ufl1-KO
PBS	332.835	290.344	372.493	330.946	354.553	347.943	0.637605
LPS+ATP	1524.48	1232.7	1809.64	611.389	656.712	642.549	0.006091
Figure 2H	TNF-α release in SN of LPS-primed and ATP-activated WT and Ufl1-KO BMDMs.
group	OD	dilution ratio	concentration (pg/ml)
WT-PBS	0.35	4	84.468
WT-LPS+ATP	2.81	4	1377.05
Ufl1-KO-PBS	0.365	4	92.3496
Ufl1-KO-LPS+ATP	2.52	4	1224.67
WT-PBS	0.234	4	23.517
WT-LPS+ATP	2.65	4	1292.98
Ufl1-KO-PBS	0.229	4	20.8898
Ufl1-KO-LPS+ATP	2.45	4	1187.89
WT-PBS	0.33	5	92.449
WT-LPS+ATP	1.88	5	1110.49
Ufl1-KO-PBS	0.267	5	51.0706
Ufl1-KO-LPS+ATP	1.82	5	1071.08
group	concentration (pg/ml)						p value
	WT			Ufl1-KO
PBS	84.468	23.517	92.449	92.3496	20.8898	51.0706	0.709095
LPS+ATP	1377.05	1292.98	1110.49	1224.67	1187.89	1071.08	0.339342
Figure 2I	LDH release in SN of LPS-primed and ATP-activated WT and Ufl1-KO BMDMs.
group	average background control	Experimental LDH Release (OD490)	average Maximum LDH Release (OD490)	LDH release (%)
WT-PBS	0.126	0.491	2.624	13.9101
WT-LPS+ATP	0.126	0.965	2.624	31.9741
Ufl1-KO-PBS	0.126	0.341	2.384	9.01846
Ufl1-KO-LPS+ATP	0.126	0.708	2.384	24.4128
WT-PBS	0.126	0.487	2.624	13.7576
WT-LPS+ATP	0.126	0.92	2.624	30.2591
Ufl1-KO-PBS	0.126	0.46	2.384	14.0101
Ufl1-KO-LPS+ATP	0.126	0.751	2.384	26.2164
WT-PBS	0.126	0.453	2.624	12.4619
WT-LPS+ATP	0.126	1.08	2.624	36.3567
Ufl1-KO-PBS	0.126	0.368	2.384	10.151
Ufl1-KO-LPS+ATP	0.126	0.796	2.384	28.104
WT-PBS	0.126	0.467	2.624	12.9954
WT-LPS+ATP	0.126	1.02	2.624	34.0701
Ufl1-KO-PBS	0.126	0.388	2.384	10.9899
Ufl1-KO-LPS+ATP	0.126	0.748	2.384	26.0906
group	LDH release (%)								p value
	WT				Ufl1-KO
PBS	13.9101	13.7576	12.4619	12.9954	9.01846	14.0101	10.151	10.9899	0.092752
LPS+ATP	31.9741	30.2591	36.3567	34.0701	24.4128	26.2164	28.104	26.0906	0.003769
Figure 2L	Bar graph represents the percentage of cells exhibiting ASC speck (the percentage of ASC specks were counted in 5 different areas for each group).
group	ASC speck+ cells	total cells	ASC speck+ cells （%）
WT-PBS-1	2	85	2.35294
WT-PBS-2	1	66	1.51515
WT-PBS-3	0	79	0
WT-PBS-4	1	109	0.917431
WT-PBS-5	1	67	1.49254
WT-PBS-6	0	21	0
WT-PBS-7	1	41	2.43902
WT-PBS-8	2	37	5.40541
WT-PBS-9	1	29	3.44828
WT-PBS-10	1	24	4.16667
WT-LPS+nig-1	6	44	13.6364
WT-LPS+nig-2	4	13	30.7692
WT-LPS+nig-3	6	17	35.2941
WT-LPS+nig-4	3	27	11.1111
WT-LPS+nig-5	3	24	12.5
WT-LPS+nig-6	5	18	27.7778
WT-LPS+nig-7	4	17	23.5294
WT-LPS+nig-8	3	24	12.5
WT-LPS+nig-9	5	26	19.2308
WT-LPS+nig-10	4	31	12.9032
Ufl1-KO-PBS-1	1	38	2.63158
Ufl1-KO-PBS-2	1	18	5.55556
Ufl1-KO-PBS-3	2	60	3.33333
Ufl1-KO-PBS-4	1	44	2.27273
Ufl1-KO-PBS-5	2	76	2.63158
Ufl1-KO-PBS-6	0	23	0
Ufl1-KO-PBS-7	1	30	3.33333
Ufl1-KO-PBS-8	1	25	4
Ufl1-KO-PBS-9	0	20	0
Ufl1-KO-PBS-10	1	29	3.44828
Ufl1-KO-LPS+nig-1	0	49	0
Ufl1-KO-LPS+nig-2	1	52	1.92308
Ufl1-KO-LPS+nig-3	1	67	1.49254
Ufl1-KO-LPS+nig-4	2	46	4.34783
Ufl1-KO-LPS+nig-5	1	35	2.85714
Ufl1-KO-LPS+nig-6	1	28	3.57143
Ufl1-KO-LPS+nig-7	1	22	4.54545
Ufl1-KO-LPS+nig-8	0	19	0
Ufl1-KO-LPS+nig-9	1	30	3.33333
Ufl1-KO-LPS+nig-10	2	27	7.40741
group	ASC speck+ cells																				p value
	WT										Ufl1-KO
PBS	2.35294	1.51515	0	0.917431	1.49254	0	2.43902	5.40541	3.44828	4.16667	2.63158	5.55556	3.33333	2.27273	2.63158	0	3.33333	4	0	3.44828	0.489372
LPS+nig	13.6364	30.7692	35.2941	11.1111	12.5	27.7778	23.5294	12.5	19.2308	12.9032	0	1.92308	1.49254	4.34783	2.85714	3.57143	4.54545	0	3.33333	7.40741	1.5e-05

## Sheet: Figure 5
Figure 5B	Immunoblot analysis of lysates from HEK293T cells transfected with si-NC or si-UFL1, and NLRP3-Flag plasmid, then treated with cycloheximide (CHX) (100 ng/ml) for indicated time periods.
group	NLRP3-Flag integrated density	β-actin integrated density	NLRP3/β-actin	relative (%)
siNC-CHX 0	43599.1	45213.9	0.964286	100
siNC-CHX 3	33910.7	41023	0.826626	85.7242
siNC-CHX 6	22264.4	30959.5	0.719148	74.5783
siUfl1-CHX 0	13865.9	31222.6	0.444098	100
siUfl1-CHX 3	10337.7	32430.3	0.318767	71.7786
siUfl1-CHX 6	4883.1	25223.3	0.193595	43.5928
siNC-CHX 0	37866.1	34631.6	1.0934	100
siNC-CHX 3	33344.2	32359	1.03045	94.2425
siNC-CHX 6	25509.1	32274.4	0.790383	72.2869
siUfl1-CHX 0	14173.2	42297.7	0.335082	100
siUfl1-CHX 3	11116.9	42738.4	0.260115	77.6271
siUfl1-CHX 6	6699.73	42536.1	0.157507	47.0054
siNC-CHX 0	40732.6	39922.8	1.02029	100
siNC-CHX 3	33627.4	36691	0.916504	89.8281
siNC-CHX 6	20386.8	31616.9	0.644806	63.1986
siUfl1-CHX 0	14019.6	36760.2	0.381379	100
siUfl1-CHX 3	9727.3	37584.3	0.258813	67.8623
siUfl1-CHX 6	6291.42	33879.7	0.185699	48.6913
group	NLRP3 degradation (%)						p value
	siNC			siUfl1
CHX 0h	100	100	100	100	100	100
CHX 3h	85.7242	94.2425	89.8281	71.7786	77.6271	67.8623	0.009568
CHX 6h	74.5783	72.2869	63.1986	43.5928	47.0054	48.6913	0.003374
Figure 5C	Immunoblot analysis of NLRP3 expression in WT and Ufl1-KO BMDMs, following stimulation with LPS and then treated with CHX for indicated time periods.
group	NLRP3-Flag integrated density	β-actin integrated density	NLRP3/β-actin	relative (%)
WT-CHX 0	350278	679374	0.515589	100
WT-CHX 4	215722	675205	0.319491	61.9662
WT-CHX 8	140776	686383	0.205098	39.7794
Ufl1-KO-CHX 0	362128	789491	0.458685	100
Ufl1-KO-CHX 4	128176	695966	0.18417	40.1517
Ufl1-KO-CHX 8	73558	637662	0.115356	25.1492
WT-CHX 0	348878	445554	0.783021	100
WT-CHX 4	254239	474386	0.535933	68.4443
WT-CHX 8	140893	492592	0.286024	36.5282
Ufl1-KO-CHX 0	396046	574206	0.689728	100
Ufl1-KO-CHX 4	156608	548709	0.285412	41.3803
Ufl1-KO-CHX 8	63285	491497	0.12876	18.6682
WT-CHX 0	332045	302110	1.09909	100
WT-CHX 4	180321	256459	0.703118	63.973
WT-CHX 8	82536	263665	0.313034	28.4813
Ufl1-KO-CHX 0	247228	251322	0.98371	100
Ufl1-KO-CHX 4	106729	305017	0.349912	35.5706
Ufl1-KO-CHX 8	52952	314080	0.168594	17.1386
group	NLRP3 degradation (%)						p value
	WT			Ufl1-KO
CHX 0h	100	100	100	100	100	100
CHX 4h	68.4443	61.9662	63.973	41.3803	40.1517	35.5706	0.000588
CHX 8h	36.5282	39.7794	28.4812	18.6682	25.1492	17.1386	0.02462

## Sheet: Figure 6
Figure 6A	WT or Ufl1-cKO mice (n = 3 per group) were intraperitoneally (i.p.) injected with lipopolysaccharide (LPS, 15 mg/kg, 8 h). IL-1β release in serum was determined by ELISA.
group	OD	dilution ratio	concentration (pg/ml)
WT-LPS8-1	0.104	10	1219
WT-LPS8-2	0.1331	10	1768.55
WT-LPS8-3	0.118	30	1850.08
Ufl1-cKO-LPS8-1	0.0925	10	1001.82
Ufl1-cKO-LPS8-2	0.0765	10	699.662
Ufl1-cKO-LPS8-3	0.091	30	320.559
group	concentration (pg/ml)						p value
	WT			Ufl1-KO
concentration	1219	1768.55	1850.08	1001.82	699.663	320.559	0.028357
Figure 6B	WT or Ufl1-cKO mice (n = 3 per group) were intraperitoneally (i.p.) injected with lipopolysaccharide (LPS, 15 mg/kg, 8 h). TNF-α release in serum was determined by ELISA.
group	OD	dilution ratio	concentration (pg/ml)
WT-LPS8-1	0.574	10	884.932
WT-LPS8-2	0.703	10	1196.91
WT-LPS8-3	0.661	10	1095.33
Ufl1-cKO-LPS8-1	0.621	10	998.596
Ufl1-cKO-LPS8-2	0.567	10	868.003
Ufl1-cKO-LPS8-3	0.477	10	650.347
group	concentration (pg/ml)						p value
	WT			Ufl1-KO
concentration	884.932	1196.91	1095.33	998.596	868.003	650.347	0.183351
Figure 6D	WT or Ufl1-cKO mice (n = 3 per group) were intraperitoneally (i.p.) injected with lipopolysaccharide (LPS, 15 mg/kg, 8 h). Lung injury score from H&E staining images.
group	Lung Injury Score
WT-PBS-1	1.33
WT-PBS-2	1.66
WT-PBS-3	1
Ufl1-cKO-PBS-1	1.33
Ufl1-cKO-PBS-2	1.66
Ufl1-cKO-PBS-3	0.66
WT-LPS8-1	6.33
WT-LPS8-2	6.66
WT-LPS8-3	8.33
Ufl1-cKO-LPS8-1	3.33
Ufl1-cKO-LPS8-2	2.66
Ufl1-cKO-LPS8-3	2.33
group	Lung Injury Score						p value
	WT			Ufl1-KO
PBS	1.33	1.66	1	1.33	1.66	0.66	0.762625
LPS	6.33	6.66	8.33	3.33	2.66	2.33	0.003202
Figure 6F	WT or Ufl1-cKO mice (n = 3 per group) were i.p. injected with Alum (700 μg) for 12 h. Flow cytometry analysis of CD11b+Ly6G+ neutrophils recruitment in blood from WT or Ufl1-cKO mice.
group	cd11b+Ly6g+
WT-Alum-1	80.02
WT-Alum-2	80.85
WT-Alum-3	77.33
Ufl1-cKO-Alum-1	41.18
Ufl1-cKO-Alum-2	65.83
Ufl1-cKO-Alum-3	60.88
group	% of Cd11b+Ly6g+						p value
	WT			Ufl1-KO
Alum- blood	80.02	80.85	77.33	41.18	65.83	60.88	0.036841
Figure 6G	WT or Ufl1-cKO mice (n = 3 per group) were i.p. injected with Alum (700 μg) for 12 h. Lung injury score from H&E staining images.
group	Lung Injury Score
WT-Alum-1	3.66
WT-Alum-2	5.66
WT-Alum-3	5.33
Ufl1-cKO-Alum-1	2.66
Ufl1-cKO-Alum-2	1.66
Ufl1-cKO-Alum-3	2.33
group	Lung Injury Score						p value
	WT			Ufl1-KO
Alum- lung	3.66	5.66	5.33	2.66	1.66	2.33	0.017679

## Sheet: Suppl Fig 1
Figure S1F	qPCR analysis of Il1b mRNA expression in WT and Ufl1-KO BMDMs stimulated with LPS for indicated time periods.
group	CT value-b-actin	CT value-Il1b	△CT		expression
WT-LPS0-1	14.6319	27.7478	13.1159	0.000112645	1
WT-LPS2-1	14.1815	16.676	2.49456	0.177444	1575.25
WT-LPS4-1	13.7055	16.597	2.89148	0.134765	1196.37
Ufl1-KO-LPS0-1	13.2926	25.1377	11.8451	0.000271804	2.41292
Ufl1-KO-LPS2-1	13.2658	18.86	5.59426	0.0206995	183.758
Ufl1-KO-LPS4-1	13.3318	17.8583	4.52649	0.0433902	385.193
WT-LPS0-2	14.4354	27.1881	12.7527	0.000144894	1.28629
WT-LPS2-2	14.3107	15.9667	1.65601	0.317315	2816.94
WT-LPS4-2	13.8657	15.6343	1.76862	0.293489	2605.43
Ufl1-KO-LPS0-2	13.0899	23.831	10.7411	0.000584244	5.18658
Ufl1-KO-LPS2-2	13.2011	17.9421	4.74103	0.0373944	331.966
Ufl1-KO-LPS4-2	13.568	16.8963	3.3283	0.0995595	883.832
WT-LPS0-3	14.8238	27.0744	12.2506	0.000205212	1.82175
WT-LPS2-3	14.4975	15.6662	1.16872	0.444815	3948.81
WT-LPS4-3	13.6888	15.4549	1.76607	0.294009	2610.05
Ufl1-KO-LPS0-3	13.3605	24.1751	10.8146	0.000555259	4.92927
Ufl1-KO-LPS2-3	13.4199	17.8106	4.39068	0.047673	423.213
Ufl1-KO-LPS4-3	13.4229	16.813	3.39007	0.0953865	846.787
WT-LPS0-4	13.2245	26.3823	13.1578	0.00010942	0.971367
WT-LPS2-4	13.1817	16.1568	2.97511	0.127176	1128.99
WT-LPS4-4	12.7255	15.8349	3.10945	0.115868	1028.61
Ufl1-KO-LPS0-4	12.984	27.3594	14.3753	4.7054e-05	0.417719
Ufl1-KO-LPS2-4	12.7985	15.4059	2.60737	0.164098	1456.77
Ufl1-KO-LPS4-4	12.4755	16.1434	3.66789	0.0786781	698.459
WT-LPS0-5	13.6808	25.9762	12.2954	0.000198943	1.7661
WT-LPS2-5	13.2894	15.3462	2.05689	0.240334	2133.54
WT-LPS4-5	12.736	15.1537	2.41773	0.18715	1661.41
Ufl1-KO-LPS0-5	13.1968	25.3083	12.1115	0.000225975	2.00608
Ufl1-KO-LPS2-5	12.2723	14.0753	1.80303	0.286571	2544.02
Ufl1-KO-LPS4-5	12.9569	15.2084	2.25158	0.209994	1864.21
WT-LPS0-6	13.4254	25.6891	12.2636	0.00020337	1.8054
WT-LPS2-6	12.7301	15.4424	2.71227	0.152589	1354.6
WT-LPS4-6	12.4121	15.5327	3.12061	0.114975	1020.68
Ufl1-KO-LPS0-6	12.7053	25.5432	12.8379	0.000136588	1.21255
Ufl1-KO-LPS2-6	12.6848	15.6833	2.99853	0.125127	1110.81
Ufl1-KO-LPS4-6	12.0705	15.9136	3.8431	0.0696804	618.582
WT-LPS0-7	13.8368	25.9047	12.0679	0.000232915	2.06768
WT-LPS2-7	13.7381	15.7259	1.98781	0.252122	2238.19
WT-LPS4-7	13.1051	15.2588	2.1537	0.224736	1995.08
Ufl1-KO-LPS0-7	13.2025	28.9123	15.7099	1.86577e-05	0.165633
Ufl1-KO-LPS2-7	13.1108	16.1306	3.01981	0.123296	1094.55
Ufl1-KO-LPS4-7	12.8503	16.4811	3.63086	0.0807241	716.622
group	Il1b mRNA expression														p value
	WT							Ufl1-KO
LPS 0h	1	1.28629	1.82176	2.06768	0.971367	1.8054	1.76611	2.41292	5.18658	4.92927	0.165633	0.417719	1.21255	2.00608	0.326306
LPS 2h	1575.25	2816.94	3948.81	2238.19	1128.99	1354.6	2133.54	183.758	331.966	423.213	1094.55	1456.77	1110.81	2544.02	0.034287
LPS 4h	1196.37	2605.43	2610.05	1995.08	1028.61	1020.68	1661.41	385.193	883.832	846.787	716.622	698.459	618.582	1864.21	0.017733
Figure S1G	qPCR analysis of Nlrp3 mRNA expression in WT and Ufl1-KO BMDMs stimulated with LPS for indicated time periods.
group	CT value-b-actin	CT value-Nlrp3	△CT		expression
WT-LPS0-1	14.6319	23.1821	8.55016	0.00266776	1
WT-LPS2-1	14.1815	20.2415	6.06003	0.0149882	5.61828
WT-LPS4-1	13.7055	21.0997	7.3942	0.00594462	2.22832
Ufl1-KO-LPS0-1	13.2926	23.3655	10.0729	0.00092844	0.348023
Ufl1-KO-LPS2-1	13.2658	21.9138	8.64809	0.00249268	0.934373
Ufl1-KO-LPS4-1	13.3318	21.5126	8.18083	0.00344608	1.29175
WT-LPS0-2	14.2292	23.5874	9.35819	0.00152372	0.571161
WT-LPS2-2	14.1679	20.6524	6.48442	0.0111685	4.18647
WT-LPS4-2	13.7618	21.6102	7.84846	0.00433889	1.62642
Ufl1-KO-LPS0-2	12.9553	24.2011	11.2458	0.000411804	0.154363
Ufl1-KO-LPS2-2	13.0337	22.2473	9.21354	0.00168441	0.631394
Ufl1-KO-LPS4-2	13.4777	21.9802	8.50253	0.0027573	1.03357
WT-LPS0-3	14.8238	23.1785	8.35469	0.00305483	1.14509
WT-LPS2-3	14.4975	20.4117	5.91419	0.0165826	6.21591
WT-LPS4-3	13.6888	20.8601	7.17129	0.00693787	2.60064
Ufl1-KO-LPS0-3	13.3605	23.7271	10.3665	0.00075746	0.283931
Ufl1-KO-LPS2-3	13.4199	21.9184	8.49847	0.00276506	1.03647
Ufl1-KO-LPS4-3	13.4229	21.5662	8.14323	0.00353708	1.32586
WT-LPS0-4	13.343	22.0064	8.66337	0.00246641	0.924526
WT-LPS2-4	13.1896	19.8369	6.64731	0.00997608	3.7395
WT-LPS4-4	13.3594	20.5691	7.20974	0.00675541	2.53224
Ufl1-KO-LPS0-4	13.2142	21.5929	8.37872	0.00300437	1.12618
Ufl1-KO-LPS2-4	13.1792	19.9231	6.74386	0.00933033	3.49744
Ufl1-KO-LPS4-4	12.9662	20.4541	7.48787	0.00557091	2.08824
WT-LPS0-5	13.4254	23.278	9.85259	0.00108162	0.405443
WT-LPS2-5	12.7301	20.6347	7.90463	0.00417319	1.56431
WT-LPS4-5	12.4121	20.823	8.41093	0.00293803	1.10131
Ufl1-KO-LPS0-5	12.7053	24.4598	11.7545	0.000289437	0.108494
Ufl1-KO-LPS2-5	12.6848	21.0264	8.34154	0.00308281	1.15558
Ufl1-KO-LPS4-5	12.0705	21.1204	9.04987	0.00188677	0.707247
WT-LPS0-6	13.8368	23.497	9.66026	0.00123587	0.463261
WT-LPS2-6	13.7381	20.7653	7.02725	0.0076663	2.87369
WT-LPS4-6	13.1051	20.8731	7.76799	0.00458779	1.71972
Ufl1-KO-LPS0-6	13.2025	24.4059	11.2034	0.000424077	0.158964
Ufl1-KO-LPS2-6	13.1108	20.9673	7.85652	0.00431472	1.61736
Ufl1-KO-LPS4-6	12.8503	21.068	8.2177	0.00335911	1.25915
WT-LPS0-7	13.7768	22.7584	8.98159	0.00197821	0.741525
WT-LPS2-7	13.439	20.7093	7.27023	0.00647802	2.42826
WT-LPS4-7	13.9513	21.4984	7.54712	0.00534674	2.00421
Ufl1-KO-LPS0-7	13.7354	22.4579	8.72254	0.0023673	0.887376
Ufl1-KO-LPS2-7	12.8943	19.5552	6.66093	0.00988238	3.70438
Ufl1-KO-LPS4-7	13.6106	20.7607	7.15015	0.00704029	2.63903
group	Nlrp3 mRNA expression														p value
	WT							Ufl1-KO
LPS 0h	1	0.571161	1.14509	0.463261	0.741525	0.405443	0.924526	0.348023	0.154363	0.283931	0.158964	0.887376	0.108494	1.12618	0.119717
LPS 2h	5.61828	4.18647	6.21591	2.87369	2.42826	1.56431	3.7395	0.934373	0.631394	1.03647	1.61736	3.70438	1.15558	3.49744	0.027017
LPS 4h	2.22832	1.62642	2.60064	1.71972	2.00421	1.10131	2.53224	1.29175	1.03357	1.32586	1.25915	2.63903	0.707247	2.08824	0.148982

## Sheet: Suppl Fig 2
Figure S2A	IL-1β production in SN of LPS-primed and nigericin-activated iBMDMs transfected with si-NC or si-Ufl1.
group	OD	dilution ratio	concentration (pg/ml)
siNC-PBS	0.096	5	100.634
siNC-LPS+nig	0.473	5	3660.08
siUfl1-PBS	0.094	5	81.751
siUfl1-LPS+nig	0.393	5	2904.76
siNC-PBS	0.092	5	62.868
siNC-LPS+nig	0.461	5	3546.78
siUfl1-PBS	0.092	5	62.868
siUfl1-LPS+nig	0.353	5	2527.1
siNC-PBS	0.09	5	43.985
siNC-LPS+nig	0.572	5	4594.79
siUfl1-PBS	0.103	5	166.725
siUfl1-LPS+nig	0.377	5	2753.7
group	concentration (pg/ml)						p value
	siNC			siUfl1
PBS	100.634	62.868	43.985	81.751	62.868	166.725	0.39094
LPS+nig	3660.08	3546.78	4594.79	2904.76	2527.1	2753.7	0.026137
Figure S2C	IL-1β production in SN of LPS-primed and nigericin-activated iBMDMs transfected with si-NC or si-Ufm1.
sample	OD	dilution ratio	concentration (pg/ml)
siNC-PBS	0.092	5	62.868
siNC-LPS+nig	0.461	5	3546.78
siUfm1-PBS	0.093	5	72.3095
siUfm1-LPS+nig	0.418	5	3140.8
siNC-PBS	0.09	5	43.985
siNC-LPS+nig	0.572	5	4594.79
siUfm1-PBS	0.087	5	15.6605
siUfm1-LPS+nig	0.4	5	2970.85
siNC-PBS	0.0911	4	43.4965
siNC-LPS+nig	0.6444	4	4222.68
siUfm1-PBS	0.0974	4	91.0817
siUfm1-LPS+nig	0.4338	4	2631.98
group	concentration (pg/ml)						p value
	siNC			siUfm1
PBS	62.868	43.985	43.4965	72.3095	15.6605	91.0817	0.705335
LPS+nig	3546.78	4594.79	4222.68	3140.8	2970.85	2631.98	0.024088
Figure S2F	IL-1β production in SN of LPS-primed and nigericin-activated WT and Ufm1-KO BMDMs.
group	OD	dilution ratio	concentration (pg/ml)
WT-PBS	0.0774	5	358.329
WT-LPS+nig	0.4752	5	4114.56
Ufm1-KO-PBS	0.0766	5	350.776
Ufm1-KO-LPS+nig	0.3735	5	3154.25
WT-PBS	0.071	5	297.898
WT-LPS+nig	0.5851	5	5152.29
Ufm1-KO-PBS	0.0695	5	283.734
Ufm1-KO-LPS+nig	0.3989	5	3394.09
WT-PBS	0.0819	2.5	200.41
WT-LPS+nig	1.0602	2.5	4819.21
Ufm1-KO-PBS	0.0778	2.5	181.053
Ufm1-KO-LPS+nig	0.6339	2.5	2806.54
group	concentration (pg/ml)						p value
	WT			Ufm1-KO
PBS	358.329	297.897	200.41	350.776	283.734	181.053	0.849093
LPS+nig	4114.56	5152.29	4819.21	3154.25	3394.09	2806.54	0.010799
Figure S2G	TNF-α production in SN of LPS-primed and nigericin-activated WT and Ufm1-KO BMDMs.
group	OD	dilution ratio	concentration (pg/ml)
WT-PBS	0.327	5	90.4786
WT-LPS+nig	3.425	5	2125.24
Ufm1-KO-PBS	0.326	5	89.8218
Ufm1-KO-LPS+nig	3.405	5	2112.11
WT-PBS	0.322	5	87.1946
WT-LPS+nig	3.217	5	1988.63
Ufm1-KO-PBS	0.269	5	52.3842
Ufm1-KO-LPS+nig	3.024	5	1861.87
WT-PBS	0.229	10	52.2244
WT-LPS+nig	1.708	10	1995.04
Ufm1-KO-PBS	0.219	10	39.0884
Ufm1-KO-LPS+nig	2.077	10	2479.76
group	concentration (pg/ml)						p value
	WT			Ufm1-KO
PBS	90.4786	87.1946	52.2244	89.8218	52.3842	39.0884	0.452935
LPS+nig	2125.24	1988.63	1995.04	2112.11	1861.87	2479.76	0.567814
Figure S2H	LDH release in SN of LPS-primed and nigericin-activated WT and Ufm1-KO BMDMs.
group	average background control	Experimental LDH Release (OD490)	average Maximum LDH Release (OD490)	LDH release (%)
WT-PBS	0.125783	0.2614	0.975633	13.9004
WT-LPS+nig	0.125783	0.9494	0.975633	84.4187
Ufm1-KO-PBS	0.125783	0.2641	1.06692	12.9641
Ufm1-KO-LPS+nig	0.125783	0.8723	1.06692	69.9695
WT-PBS	0.125783	0.2689	0.975633	14.6691
WT-LPS+nig	0.125783	0.8431	0.975633	73.5232
Ufm1-KO-PBS	0.125783	0.2571	1.06692	12.3081
Ufm1-KO-LPS+nig	0.125783	0.8448	1.06692	67.392
WT-PBS	0.125783	0.2494	0.975633	12.6704
WT-LPS+nig	0.125783	0.9559	0.975633	85.0849
Ufm1-KO-PBS	0.125783	0.2606	1.06692	12.6361
Ufm1-KO-LPS+nig	0.125783	0.7596	1.06692	59.4064
sample	LDH release (%)						p value
	WT			Ufm1-KO
PBS	13.9004	14.6691	12.6704	12.9642	12.308	12.6361	0.143835
LPS+nig	84.4187	73.5232	85.0849	69.9695	67.392	59.4064	0.034939
Figure S2M	IL-1β production in SN of LPS-primed and Poly(dA:dT)-activated WT and Ufl1-KO BMDMs.
group	OD	dilution ratio	concentration (pg/ml)
WT-PBS	0.085	4	344.074
WT-LPS+poly(dA:dT)	0.176	4	1031.49
Ufl1-KO-PBS	0.085	4	344.074
Ufl1-KO-LPS+poly(dA:dT)	0.161	4	918.178
WT-PBS	0.0833	4	331.232
WT-LPS+poly(dA:dT)	0.169	4	978.61
Ufl1-KO-PBS	0.0862	4	353.139
Ufl1-KO-LPS+poly(dA:dT)	0.164	4	940.84
WT-PBS	0.0853	4	346.34
WT-LPS+poly(dA:dT)	0.138	4	744.436
Ufl1-KO-PBS	0.0847	4	341.808
Ufl1-KO-LPS+poly(dA:dT)	0.118	4	593.356
group	concentration (pg/ml)						p value
	WT			Ufl1-KO
PBS	344.074	331.232	346.34	344.074	353.139	341.808	0.377522
LPS+poly(dA:dT)	1031.49	978.61	744.436	918.178	940.84	593.356	0.51938
Figure S2N	TNF-α production in SN of LPS-primed and Poly(dA:dT)-activated WT and Ufl1-KO BMDMs.
group	OD	dilution ratio	concentration (pg/ml)
WT-PBS	0.257	4	47.3195
WT-LPS+poly(dA:dT)	1.17	4	930.519
Ufl1-KO-PBS	0.263	4	53.1237
Ufl1-KO-LPS+poly(dA:dT)	1.23	4	988.561
WT-PBS	0.307	4	95.6875
WT-LPS+poly(dA:dT)	1.31	4	1065.95
Ufl1-KO-PBS	0.258	4	48.2869
Ufl1-KO-LPS+poly(dA:dT)	1.01	4	775.742
WT-PBS	0.231	4	22.1682
WT-LPS+poly(dA:dT)	1.19	4	949.866
Ufl1-KO-PBS	0.278	4	67.6341
Ufl1-KO-LPS+poly(dA:dT)	1.3	4	1056.28
group	concentration (pg/ml)						p value
	WT			Ufl1-KO
PBS	47.3195	95.6875	22.1682	53.1237	48.2869	67.6341	0.956733
LPS+poly(dA:dT)	930.519	1065.95	949.866	988.561	775.742	1056.28	0.680301

## Sheet: Suppl Fig 3
Figure S3A	qPCR analysis of sXbp1, uXbp1, Atf4, and Ddit3 mRNA expression in LPS-stimulated WT, Ufl1-KO BMDMs, and ER stress inducer (Thapsigargin) stimulated BMDMs at indicated time points.
group	CT value-b-actin	CT value-Atf4	△CT		expression
WT-LPS4	13.672	25.1223	11.4502	0.000357388	1
WT-LPS8	12.5845	24.2841	11.6997	0.000300641	0.841219
Ufl1-KO-LPS4	13.1306	24.7093	11.5787	0.000326932	0.914782
Ufl1-KO-LPS8	12.5683	25.0735	12.5053	0.000172002	0.481276
WT-thapsigargin4	15.1631	22.1268	6.96368	0.00801169	22.4174
WT-thapsigargin8	15.8874	22.0283	6.14083	0.0141718	39.654
WT-LPS4	12.9943	25.1487	12.1544	0.000219362	0.613792
WT-LPS8	12.2345	24.9228	12.6883	0.00015151	0.423937
Ufl1-KO-LPS4	13.178	24.9191	11.7411	0.000292127	0.817396
Ufl1-KO-LPS8	12.4183	24.0318	11.6135	0.000319135	0.892966
WT-thapsigargin4	15.8811	23.6186	7.7375	0.00468577	13.1112
WT-thapsigargin8	16.637	23.6171	6.98014	0.0079208	22.163
WT-LPS4	13.0397	24.8243	11.7847	0.000283442	0.793094
WT-LPS8	13.1054	25.1265	12.0211	0.000240597	0.673209
Ufl1-KO-LPS4	13.4292	24.6957	11.2665	0.000405912	1.13578
Ufl1-KO-LPS8	13.0465	24.6942	11.6476	0.000311683	0.872116
WT-thapsigargin4	15.9547	23.3022	7.34747	0.00614031	17.1811
WT-thapsigargin8	16.7849	23.4463	6.66139	0.00987922	27.6429
group	CT value-b-actin	CT value-Ddit3	△CT		expression
WT-LPS4	13.3975	23.2572	9.85973	0.00107628	1
WT-LPS8	12.6497	22.1381	9.48838	0.00139224	1.29356
Ufl1-KO-LPS4	13.3009	23.3449	10.044	0.000947242	0.880105
Ufl1-KO-LPS8	12.5535	22.2734	9.71992	0.0011858	1.10176
WT-thapsigargin4	15.1631	17.2242	2.06105	0.239641	222.656
WT-thapsigargin8	15.8874	17.0348	1.14742	0.451431	419.436
WT-LPS4	13.4105	23.0875	9.67706	0.00122156	1.13498
WT-LPS8	12.9938	22.1989	9.20505	0.00169435	1.57426
Ufl1-KO-LPS4	13.1833	23.0252	9.84195	0.00108963	1.0124
Ufl1-KO-LPS8	12.6934	22.2364	9.543	0.00134051	1.2455
WT-thapsigargin4	15.8811	17.8782	1.9971	0.250503	232.748
WT-thapsigargin8	16.637	17.6106	0.97366	0.509213	473.122
WT-LPS4	13.0397	23.3226	10.2829	0.000802688	0.745797
WT-LPS8	13.1054	23.0788	9.97343	0.000994713	0.924212
Ufl1-KO-LPS4	13.4292	23.6409	10.2117	0.000843279	0.783511
Ufl1-KO-LPS8	13.0465	22.7448	9.69829	0.00120371	1.1184
WT-thapsigargin4	15.9547	17.8735	1.91879	0.264476	245.731
WT-thapsigargin8	16.7849	17.7127	0.927794	0.525662	488.405
group	CT value-b-actin	CT value-uXBP1	△CT		expression
WT-LPS4	13.3975	21.6388	8.24133	0.00330454	1
WT-LPS8	12.6497	21.7363	9.08655	0.0018394	0.556628
Ufl1-KO-LPS4	13.3009	22.15	8.84912	0.00216846	0.656205
Ufl1-KO-LPS8	12.5535	22.475	9.92153	0.00103115	0.312039
WT-thapsigargin4	15.0642	22.3592	7.29499	0.00636782	1.92699
WT-thapsigargin8	15.8963	22.0214	6.12501	0.0143281	4.33586
WT-LPS4	13.672	21.9892	8.31716	0.00313534	0.948795
WT-LPS8	12.5845	21.8783	9.29378	0.00159328	0.482149
Ufl1-KO-LPS4	13.1306	22.2174	9.08685	0.00183901	0.55651
Ufl1-KO-LPS8	12.5683	22.0529	9.48465	0.00139584	0.422401
WT-thapsigargin4	15.1631	22.3106	7.14746	0.00705343	2.13446
WT-thapsigargin8	15.8874	22.0253	6.13787	0.0142009	4.2974
WT-LPS4	13.9059	21.8513	7.94536	0.00405704	1.22771
WT-LPS8	13.1599	21.9116	8.75176	0.00231984	0.702015
Ufl1-KO-LPS4	13.884	22.5388	8.65484	0.00248103	0.750794
Ufl1-KO-LPS8	13.3813	22.5599	9.17862	0.00172568	0.522216
WT-thapsigargin4	15.103	22.3636	7.26063	0.00652127	1.97343
WT-thapsigargin8	15.9495	21.1975	5.24807	0.0263132	7.96275
group	CT value-b-actin	CT value-sXBP1	△CT		expression
WT-LPS4	13.3975	24.6309	11.2334	0.000415335	1
WT-LPS8	12.6497	24.2642	11.6144	0.00031894	0.767909
Ufl1-KO-LPS4	13.3009	22.5557	9.25487	0.00163684	3.94102
Ufl1-KO-LPS8	12.5535	22.1	9.54649	0.00133727	3.21974
WT-thapsigargin4	15.0642	20.8652	5.80104	0.0179355	43.1831
WT-thapsigargin8	15.8963	20.8822	4.9859	0.0315569	75.9795
WT-LPS4	13.672	24.8091	11.1371	0.000444029	1.06909
WT-LPS8	12.5845	24.4745	11.8901	0.000263472	0.63436
Ufl1-KO-LPS4	13.1306	22.3497	9.21907	0.00167797	4.04003
Ufl1-KO-LPS8	12.5683	21.904	9.33573	0.00154762	3.72619
WT-thapsigargin4	15.1631	20.9088	5.74571	0.0186367	44.8714
WT-thapsigargin8	15.8874	21.0578	5.17038	0.027769	66.8594
WT-LPS4	13.9059	24.4278	10.5218	0.000680164	1.63763
WT-LPS8	13.1599	23.7812	10.6214	0.000634814	1.52844
Ufl1-KO-LPS4	13.884	22.5045	8.62054	0.00254073	6.1173
Ufl1-KO-LPS8	13.3813	22.0598	8.67849	0.00244071	5.87647
WT-thapsigargin4	15.9547	21.0282	5.07347	0.0296984	71.5046
WT-thapsigargin8	16.7849	21.1479	4.36294	0.0485987	117.011
group	Atf4 mRNA expression									p value
	WT-LPS			Ufl1-KO-LPS			WT-thapsigargin			WT-LPS vs Ufl1-KO-LPS	Ufl1-KO-LPS vs WT-thapsigargin
LPS 4h	1	0.613792	0.793094	0.914782	0.817396	1.13578	22.4174	13.1112	17.1811	0.351945	0.003516
LPS 8h	0.841219	0.423937	0.673209	0.481276	0.892966	0.872116	39.654	22.163	27.6429	0.600138	0.004908
group	Ddit3 mRNA expression									p value
	WT-LPS			Ufl1-KO-LPS			WT-thapsigargin			WT-LPS vs Ufl1-KO-LPS	Ufl1-KO-LPS vs WT-thapsigargin
LPS 4h	1	1.13498	0.745797	0.880105	1.0124	0.783511	222.656	232.748	245.731	0.632328	4e-06
LPS 8h	1.29357	1.57426	0.924212	1.10176	1.2455	1.1184	419.436	473.122	488.405	0.604197	2.5e-05
group	uXbp1 mRNA expression									p value
	WT-LPS			Ufl1-KO-LPS			WT-thapsigargin			WT-LPS vs Ufl1-KO-LPS	Ufl1-KO-LPS vs WT-thapsigargin
LPS 4h	1	0.948795	1.22771	0.656205	0.55651	0.750794	1.92699	2.13446	1.97343	0.016862	8.7e-05
LPS 8h	0.556628	0.482149	0.702015	0.312039	0.422401	0.522216	4.33586	4.2974	7.96275	0.142686	0.013678
group	sXbp1 mRNA expression									p value
	WT-LPS			Ufl1-KO-LPS			WT-thapsigargin			WT-LPS vs Ufl1-KO-LPS	Ufl1-KO-LPS vs WT-thapsigargin
LPS 4h	1	1.06909	1.63763	3.94102	4.04003	6.1173	43.1831	44.8714	71.5046	0.009339	0.00621
LPS 8h	0.767909	0.63436	1.52844	3.21974	3.72619	5.87647	75.9795	66.8594	117.011	0.018603	0.00596

## Sheet: Suppl Fig 5
Figure S5B	Immunoblot analysis of NLRP3 and Ufl1 in lysates of WT stimulated with LPS and nigericin for indicated time periods.
group	NLRP3 integrated density	β-actin integrated density	NLRP3/β-actin	relative (%)
LPS 4h + Nig 0 min	505748	918805	0.550441	100
LPS 4h + Nig 30 min	548004	877338	0.624621	113.477
LPS 4h + Nig 45 min	485721	886414	0.547962	99.5496
LPS 4h + Nig 60 min	369471	926318	0.39886	72.4619
LPS 4h + Nig 75 min	351506	1015209	0.34624	62.9023
LPS 4h + Nig 0 min	504952	786293	0.642193	100
LPS 4h + Nig 30 min	517004	763900	0.676795	105.388
LPS 4h + Nig 45 min	458306	760216	0.602863	93.8756
LPS 4h + Nig 60 min	417781	741702	0.563273	87.7109
LPS 4h + Nig 75 min	345436	706065	0.489241	76.1829
LPS 4h + Nig 0 min	341412	627333	0.544228	100
LPS 4h + Nig 30 min	335998	634877	0.529233	97.2448
LPS 4h + Nig 45 min	305612	635578	0.480841	88.3529
LPS 4h + Nig 60 min	286132	594077	0.481641	88.5
LPS 4h + Nig 75 min	242852	565658	0.429327	78.8873
group	Ufl1 integrated density	β-actin integrated density	Ufl1/β-actin	relative (%)
LPS 4h + Nig 0 min	269367	918805	0.293171	100
LPS 4h + Nig 30 min	283689	877338	0.323352	110.295
LPS 4h + Nig 45 min	233236	886414	0.263123	89.7507
LPS 4h + Nig 60 min	180800	926318	0.195181	66.5759
LPS 4h + Nig 75 min	163309	1015209	0.160862	54.8698
LPS 4h + Nig 0 min	345841	786293	0.439837	100
LPS 4h + Nig 30 min	308977	763900	0.404473	91.9597
LPS 4h + Nig 45 min	226718	760216	0.298228	67.8043
LPS 4h + Nig 60 min	189018	741702	0.254844	57.9404
LPS 4h + Nig 75 min	135915	706065	0.192496	43.7654
LPS 4h + Nig 0 min	247996	627333	0.395318	100
LPS 4h + Nig 30 min	224346	634877	0.353369	89.3886
LPS 4h + Nig 45 min	216654	635578	0.340877	86.2286
LPS 4h + Nig 60 min	163433	594077	0.275104	69.5906
LPS 4h + Nig 75 min	116699	565658	0.206307	52.1875
group	degradation (%)						p value
	NLRP3			Ufl1
LPS 4h + Nig 0 min	100	100	100	100	100	100
LPS 4h + Nig 30 min	113.477	105.388	97.2448	110.295	91.9597	89.3886	0.369889
LPS 4h + Nig 45 min	99.5496	93.8756	88.3529	89.7507	67.8043	86.2286	0.168031
LPS 4h + Nig 60 min	72.4619	87.7109	88.5	66.5759	57.9404	69.5906	0.044272
LPS 4h + Nig 75 min	62.9023	76.1829	78.8873	54.8698	43.7654	52.1875	0.019914
Figure S5H	Immunofluorescence analysis of the association between NLRP3 (green) and LC3 (red) in HEK293T cells transfected with GFP-tagged NLRP3, following incubation with anti-LC3 and specific secondary antibody (left). Line scan graphs showing the immunofluorescence intensity using ImageJ software (right).
siNC			siUfl1
distance (μm)	GFP-NLRP3	LC3	distance (μm)	GFP-NLRP3	LC3
0	79	54	0	17	19
0.0342	83.479	9.426	0.0344	95.909	40.483
0.0685	44.944	51.752	0.0687	64.174	53.337
0.1027	57.409	33.005	0.1031	65.962	75.497
0.137	63.517	48.95	0.1375	55.835	66.541
0.1712	59.625	51.247	0.1718	89.165	87.945
0.2055	48.327	76.678	0.2062	68.331	102.008
0.2397	49.193	93.191	0.2405	26.002	105.931
0.274	50.45	57.582	0.2749	50.233	97.86
0.3082	72.016	55.936	0.3093	77.472	109.61
0.3424	73.13	64.443	0.3436	53.01	92.491
0.3767	82.787	60.838	0.378	65.76	112.877
0.4109	85.362	58.857	0.4124	83.627	128.71
0.4452	54.14	48.811	0.4467	89.971	108.2
0.4794	95.248	47.977	0.4811	78.254	109.989
0.5137	49.672	42.376	0.5155	74.749	100.573
0.5479	74.118	56.722	0.5498	66.279	90.083
0.5822	69.53	50.181	0.5842	66.875	76.033
0.6164	58.457	67.863	0.6186	98.35	46.611
0.6507	57.936	48.733	0.6529	69.26	41.312
0.6849	69.379	25.477	0.6873	49.909	54.084
0.7191	56.489	22.17	0.7216	109.628	67.006
0.7534	51.127	41.11	0.756	82.773	73.286
0.7876	49.332	44.798	0.7904	48.066	61.731
0.8219	54.586	58.437	0.8247	44.38	51.809
0.8561	49.251	31.441	0.8591	58.937	80.609
0.8904	40.702	16.172	0.8935	61.545	68.348
0.9246	34.987	9.112	0.9278	72.796	71.836
0.9589	40.961	33.533	0.9622	69.9	117.113
0.9931	44.642	48.053	0.9966	60.733	92.694
1.0273	81.025	13.846	1.0309	43.628	74.453
1.0616	40.676	54.628	1.0653	91.97	85.255
1.0958	48.035	52.934	1.0997	71.14	77.718
1.1301	36.795	34.586	1.134	39.62	47.624
1.1643	46.551	35.27	1.1684	66.525	41.446
1.1986	74.099	32.707	1.2027	57.268	67.958
1.2328	48.499	22.288	1.2371	55.954	44.517
1.2671	39.373	39.745	1.2715	64.403	41.369
1.3013	57.266	70.468	1.3058	63.328	47.899
1.3355	72.668	57.546	1.3402	74.182	49.012
1.3698	87.656	47.786	1.3746	52.474	64.699
1.404	93.054	67.285	1.4089	28.728	66.066
1.4383	60.422	45.579	1.4433	75.663	50.765
1.4725	41.144	37.615	1.4777	84.853	46.337
1.5068	79.22	35.82	1.512	83.699	65.533
1.541	88.342	59.585	1.5464	77.791	47.421
1.5753	98.656	53.354	1.5808	47.382	47.549
1.6095	92.731	39.536	1.6151	58.052	57.53
1.6437	97.418	35.52	1.6495	84.182	72.138
1.678	120.229	30.648	1.6838	56.747	63.251
1.7122	114.242	43.545	1.7182	59.085	76.584
1.7465	107.723	46.847	1.7526	78.997	63.119
1.7807	116.05	52.992	1.7869	60.975	46.032
1.815	112.448	68.272	1.8213	87.552	76.311
1.8492	138.2	50.362	1.8557	55.199	66.509
1.8835	116.001	45.909	1.89	39.118	82.448
1.9177	103.479	40.066	1.9244	56.869	84.626
1.952	111.527	61.286	1.9588	57.154	44.846
1.9862	93.172	40.689	1.9931	73.357	48.365
2.0204	105.075	45.39	2.0275	75.533	85.989
2.0547	75.594	50.277	2.0619	68.284	90.362
2.0889	80.094	37.258	2.0962	78.501	117.052
2.1232	94.993	44.949	2.1306	65.179	61.927
2.1574	84.409	79.471	2.1649	73.817	70.616
2.1917	90.971	62.067	2.1993	57.819	96.508
2.2259	107.08	60.289	2.2337	79.495	59.62
2.2602	97.899	49.646	2.268	56.667	51.654
2.2944	87.183	24.235	2.3024	88.428	59.899
2.3286	85.163	44.869	2.3368	84.141	53.757
2.3629	82.901	37.808	2.3711	56.985	41.888
2.3971	63.595	14.99	2.4055	61.951	36.59
2.4314	73.717	38.379	2.4399	46.96	67.588
2.4656	77.04	52.309	2.4742	49.61	64.12
2.4999	67.573	54.481	2.5086	40.579	63.455
2.5341	73.611	31.483	2.543	53.053	53.276
2.5684	66.352	42.492	2.5773	73.376	47.262
2.6026	60.968	23.641	2.6117	82.664	55.102
2.6368	63.67	19.075	2.646	108.792	45.624
2.6711	79.585	10.539	2.6804	83.587	46.543
2.7053	82.132	42.605	2.7148	62.446	57.248
2.7396	95.056	57.418	2.7491	49.284	32.187
2.7738	105.523	48.424	2.7835	63.242	45.987
2.8081	112.766	29.498	2.8179	85.506	74.915
2.8423	124.45	60.415	2.8522	87.983	54.854
2.8766	136.894	31.134	2.8866	102.387	71.286
2.9108	138.231	50.102	2.921	76.907	60.251
2.9451	134.635	84.718	2.9553	62.224	55.598
2.9793	110.457	42.713	2.9897	41.432	74.285
3.0135	118.238	42.427	3.0241	51.379	72.102
3.0478	111.827	56.345	3.0584	51.826	89.419
3.082	128.043	29.557	3.0928	54.078	87.936
3.1163	99.379	26.624	3.1271	17.411	53.321
3.1505	88.323	21.685	3.1615	44.53	66.376
3.1848	72.784	28.468	3.1959	55.449	82.016
3.219	54.787	62.649	3.2302	54.264	62.32
3.2533	77.524	70.094	3.2646	29.006	90.381
3.2875	61.41	22.317	3.299	39.624	54.022
3.3217	73.843	24.502	3.3333	55.299	44.53
3.356	72.34	58.072	3.3677	27.169	66.398
3.3902	73.38	17.485	3.4021	32.022	44.617
3.4245	69.131	86.158	3.4364	29.242	55.642
3.4587	72.944	90.794	3.4708	11.239	66.303
3.493	63.358	54.406	3.5052	30.836	45.414
3.5272	45.097	65.806	3.5395	27.775	31.778
3.5615	46.03	84.737	3.5739	55.405	40.172
3.5957	54.587	108.33	3.6082	47.212	66.645
3.6299	51.864	87.062	3.6426	62.313	37.871
3.6642	48.634	60.222	3.677	58.713	37.522
3.6984	34.934	49.398	3.7113	32.453	51.348
3.7327	38.741	62.899	3.7457	54.65	42.019
3.7669	45.822	21.964	3.7801	62.294	63.013
3.8012	67.275	16.527	3.8144	63.327	74.716
3.8354	44.704	42.988	3.8488	71.084	68.932
3.8697	51.203	57.553	3.8832	71.306	71.08
3.9039	81.128	12.333	3.9175	76.596	65.414
3.9381	79.76	44.726	3.9519	116.108	51.907
3.9724	43.542	46.983	3.9863	68.627	53.982
4.0066	98.313	30.506	4.0206	68.841	38.742
4.0409	119.899	20.84	4.055	73.403	31.769
4.0751	150.655	9.393	4.0893	97.381	45.94
4.1094	176.004	25.746	4.1237	75.698	61.436
4.1436	182.108	32.607	4.1581	59.488	71.131
4.1779	166.555	38.597	4.1924	44.526	27.295
4.2121	142.083	47.593	4.2268	62.372	36.845
4.2464	145.122	50.198	4.2612	71.591	46.47
4.2806	118.994	32.719	4.2955	75.857	63.437
4.3148	112.506	59.827	4.3299	38.627	33.986
4.3491	73.796	7.778	4.3643	55.771	77.055
4.3833	121.7	25.309	4.3986	50.012	120.757
4.4176	103.466	28.921	4.433	54.736	85.921
4.4518	122.763	9.992	4.4674	54.537	62.836
4.4861	77.47	10.811	4.5017	41.913	77.419
4.5203	46.063	27.761	4.5361	33.889	87.9
4.5546	59.533	19.922	4.5704	41.517	68.704
4.5888	36.401	25.915	4.6048	32.446	53.144
4.623	20.905	31.974	4.6392	48.028	80.781
4.6573	38.7	48.368	4.6735	55.732	94.796
4.6915	32.425	41.27	4.7079	70.819	102.826
4.7258	24.648	40.966	4.7423	91.21	65.417
4.76	16.222	36.606	4.7766	66.436	92.384
4.7943	12.125	19.718	4.811	62.698	112.009
4.8285	14.456	20.586	4.8454	87.895	117.714
4.8628	28.935	27.503	4.8797	83.742	117.569
4.897	32.952	21.8	4.9141	94.323	130.348
4.9312	42.227	40.903	4.9485	106.865	145.483
4.9655	21.882	16.897	4.9828	104.189	111.104
4.9997	62.217	8.508	5.0172	120.875	112.054
5.034	76.778	22.238	5.0515	121.948	108.082
5.0682	77.606	15.723	5.0859	115.992	127.427
5.1025	67.769	18.358	5.1203	139.455	110.823
5.1367	89.605	11.516	5.1546	162.466	109.013
5.171	88.474	14.44	5.189	161.249	150.81
5.2052	86.903	28.499	5.2234	139.74	105.423
5.2394	93.547	27.92	5.2577	164.32	138.596
5.2737	117.118	35.927	5.2921	107.693	150.044
5.3079	61.925	15.213	5.3265	85.752	110.121
5.3422	71.185	3.295	5.3608	115.56	124.053
5.3764	75.754	8.793	5.3952	122.787	138.838
5.4107	54.626	22.449	5.4296	128.71	124.445
5.4449	43.033	9.99	5.4639	140.767	131.349
5.4792	47.343	25.425	5.4983	104.324	147.802
5.5134	53.071	9.6	5.5326	122.92	100.883
5.5477	41.562	31.075	5.567	103.961	126.579
5.5819	61.5	31.75	5.6014	128.188	114.349
5.6161	66.981	19.576	5.6357	88.908	98.493
5.6504	32.751	16.412	5.6701	108.196	114.25
5.6846	13.372	23.21	5.7045	86.749	123.375
5.7189	18.777	19.797	5.7388	85.139	139.166
5.7531	14.809	17.087	5.7732	108.74	150.328
5.7874	23.599	21.056	5.8076	100.83	174.224
5.8216	18.592	20.904	5.8419	100.435	175.176
5.8559	26.467	25.742	5.8763	107.802	189.514
5.8901	45.37	41.243	5.9107	105.025	159.445
5.9243	32.478	15.606	5.945	94.653	150.521
5.9586	36.736	17.664	5.9794	86.471	169.531
5.9928	57.718	9.29	6.0137	77.425	191.203
6.0271	47.86	18.426	6.0481	82.112	168.567
6.0613	58.841	11.199	6.0825	67.806	141.071
6.0956	83.19	9.62	6.1168	125.074	159.372
6.1298	89.347	10.498	6.1512	61.676	205.107
6.1641	106.194	11.775	6.1856	94.287	164.751
6.1983	103.469	23.516	6.2199	93.809	149.97
6.2325	87.569	12.767	6.2543	115.396	106.731
6.2668	98.823	8.073	6.2887	92.239	88.545
6.301	81.341	18.369	6.323	91.93	49.574
6.3353	55.138	7.354	6.3574	98.908	80.419
6.3695	29.106	16.779	6.3918	94.703	101.066
6.4038	46.259	17.788	6.4261	95.233	90.601
6.438	57.714	26.745	6.4605	78.536	74.001
6.4723	63.138	14.887	6.4948	96.903	81.122
6.5065	40.091	25.59	6.5292	64.23	73.064
6.5408	35.763	31.797	6.5636	55.673	44.797
6.575	46.338	30.181	6.5979	45.322	45.339
6.6092	50.091	34.432	6.6323	76.135	60.712
6.6435	55.1	23.772	6.6667	78.216	75.071
6.6777	63.789	17.216	6.701	66.805	82.78
6.712	63.741	6.777	6.7354	67.049	98.407
6.7462	100.363	12.286	6.7698	81.292	76.295
6.7805	61.292	33.334	6.8041	78.647	92.397
6.8147	67.816	9.095	6.8385	70.756	97.19
6.849	63.614	41.668	6.8729	103.301	58.555
6.8832	57.917	33.989	6.9072	85.095	71.273
6.9174	65.503	31.063	6.9416	86.915	30.233
6.9517	68.896	13.385	6.9759	62.798	66.84
6.9859	60.31	11.348	7.0103	54.549	70.943
7.0202	61.087	20.473	7.0447	37.6	65.78
7.0544	77.16	24.874	7.079	46.442	89.006
7.0887	62.394	34.599	7.1134	74.036	95.802
7.1229	51.786	32.724	7.1478	69.841	64.54
7.1572	59.249	14.276	7.1821	39.665	87.382
7.1914	84.437	26.944	7.2165	63.333	104.162
7.2256	92.019	40.713	7.2509	64.9	92.553
7.2599	66.759	16.849	7.2852	52.774	51.847
7.2941	86.048	7.85	7.3196	35.695	60.618
7.3284	55.36	24.438	7.354	31.037	78.553
7.3626	67.973	14.533	7.3883	50.662	80.253
7.3969	86.359	26.697	7.4227	87.444	46.901
7.4311	101.169	28.958	7.457	97.68	55.012
7.4654	125.468	35.829	7.4914	66.623	72.331
7.4996	134.572	16.479	7.5258	35.652	73.144
7.5338	122.246	17.137	7.5601	89.585	47.359
7.5681	159.333	22.818	7.5945	74.897	64.816
7.6023	149.621	32.315	7.6289	68.49	74.024
7.6366	145.513	37.631	7.6632	55.047	84.22
7.6708	130.134	8.661	7.6976	77.359	87.994
7.7051	148.169	26.325	7.732	70.445	88.192
7.7393	140.633	33.172	7.7663	76.681	118.72
7.7736	110.067	1.744	7.8007	64.643	80.133
7.8078	111.556	39.357	7.8351	71.169	100.154
7.8421	131.145	29.386	7.8694	83.963	88.346
7.8763	83.294	13.937	7.9038	85.439	67.061
7.9105	74.551	15.546	7.9381	84.255	77.281
7.9448	62.4	29.819	7.9725	65.015	95.49
7.979	78.438	21.552	8.0069	57.272	90.126
8.0133	90.129	46.73	8.0412	55.433	84.592
8.0475	89.68	52.795	8.0756	79.576	80.626
8.0818	108.342	33.662	8.11	52.357	74.289
8.116	71.342	30.846	8.1443	90.888	84.31
8.1503	66.09	56.055	8.1787	91.035	70.637
8.1845	80.289	39.844	8.2131	91.265	84.523
8.2187	146.681	22.803	8.2474	77.427	85.24
8.253	100.478	36.203	8.2818	98.74	93.454
8.2872	118.518	36.671	8.3162	115.327	118.198
8.3215	141.508	30.815	8.3505	143.121	96.739
8.3557	103.71	15.259	8.3849	136.166	106.894
8.39	89.43	2.908	8.4192	122.066	100.32
8.4242	103.685	21.25	8.4536	139.812	107.574
8.4585	74.112	37.801	8.488	173.358	124.221
8.4927	46.069	19.752	8.5223	158.235	119.915
8.5269	57.669	23.76	8.5567	155.049	160.652
8.5612	52.195	31.553	8.5911	147.212	154.23
8.5954	54.716	44.448	8.6254	187.176	146.011
8.6297	46.507	19.913	8.6598	195.714	173.622
8.6639	56.591	22.924	8.6942	148.179	175.753
8.6982	54.946	46.38	8.7285	150.756	178.478
8.7324	38.295	40.572	8.7629	161.202	159.583
8.7667	57.223	70.439	8.7973	164.983	182.703
8.8009	49.087	20.063	8.8316	187.513	188.624
8.8351	47.035	21.102	8.866	200.564	144.388
8.8694	38.664	6.35	8.9003	139.483	131.496
8.9036	33.179	19.469	8.9347	174.05	122.699
8.9379	42.691	33.346	8.9691	157.477	128.163
8.9721	48.844	21.46	9.0034	139.579	130.217
9.0064	37.11	27.424	9.0378	162.257	110.172
9.0406	42.431	15.948	9.0722	157.757	96.744
9.0749	35.803	22.866	9.1065	142.337	41.774
9.1091	44.428	13.79	9.1409	90.395	66.32
9.1434	33.38	24.447	9.1753	84.013	50.93
9.1776	34.036	26.058	9.2096	74.132	51.276
9.2118	43.801	53.502	9.244	61.074	39.724
9.2461	42.294	15.337	9.2784	72.79	27.275
9.2803	42.282	25.838	9.3127	59.108	26.799
9.3146	18.512	13.362	9.3471	28.338	14.038
9.3488	34.064	8.39	9.3814	46.232	33.247
9.3831	28.275	14.008	9.4158	37.825	30.345
9.4173	38.371	12.345	9.4502	54.416	30.722
9.4516	29.342	37.207	9.4845	26.431	22.932
9.4858	27.893	25.011	9.5189	50.071	26.263
9.52	28.196	13.477	9.5533	55.305	24.687
9.5543	22.584	12.699	9.5876	43.053	26.579
9.5885	10.126	6.964	9.622	38.969	34.403
9.6228	23.066	16.08	9.6564	36.235	22.571
9.657	18.013	39.633	9.6907	41.245	31.935
9.6913	23.975	17.61	9.7251	54.648	19.944
9.7255	14.544	39.595	9.7594	45.124	30.283
9.7598	12.307	4.735	9.7938	32.393	31.016
9.794	14.661	3.541	9.8282	14.016	36.979
9.8282	13.961	22.482	9.8625	33.658	33.129
9.8625	12.863	14.465	9.8969	29.174	26.596
9.8967	8.361	1.999	9.9313	15.52	11.068
9.931	22.724	5.78	9.9656	15.371	41.679
9.9652	43.575	6.492	10	38.615	42.14
9.9995	31.635	7.941
10.0337	13.207	1.239

## Sheet: Suppl Fig 6
Figure S6A	WT or Ufm1-cKO mice (n = 3 per group) were intraperitoneally (i.p.) injected with lipopolysaccharide (LPS, 15 mg/kg, 8 h). IL-1β release in serum was determined by ELISA.
group	OD	dilution ratio	concentration (pg/ml)
WT-LPS8-1	0.109	30	1340.24
WT-LPS8-2	0.14	10	1032.12
WT-LPS8-3	0.166	10	1523.08
Ufm1-KO-LPS8-1	0.1	30	830.4
Ufm1-KO-LPS8-2	0.109	10	446.747
Ufm1-KO-LPS8-3	0.121	10	673.343
group	concentration (pg/ml)						p value
	WT			Ufm1-KO
	1340.24	1523.08	1032.12	446.747	830.4	673.343	0.023312
Figure S6B	WT or Ufm1-cKO mice (n = 3 per group) were intraperitoneally (i.p.) injected with lipopolysaccharide (LPS, 15 mg/kg, 8 h). TNF-α release in serum was determined by ELISA.
group	OD	dilution ratio	concentration (pg/ml)
WT-LPS8-1	0.42	10	512.498
WT-LPS8-2	0.496	10	696.296
WT-LPS8-3	0.431	10	539.1
Ufm1-KO-LPS8-1	0.472	10	638.255
Ufm1-KO-LPS8-2	0.36	10	367.394
Ufm1-KO-LPS8-3	0.376	10	406.088
group	concentration (pg/ml)						p value
	WT			Ufm1-KO
	512.498	696.296	539.1	638.255	367.394	406.088	0.33443
Figure S6D	WT or Ufm1-cKO mice (n = 3 per group) were intraperitoneally (i.p.) injected with lipopolysaccharide (LPS, 15 mg/kg, 8 h). Lung injury score from H&E staining images.
group	Lung Injury Score
WT-LPS8-1	5.33
WT-LPS8-2	7.66
WT-LPS8-3	7.33
Ufm1-KO-LPS8-1	3
Ufm1-KO-LPS8-2	4.33
Ufm1-KO-LPS8-3	2
group	Lung Injury Score						p value
	WT			Ufm1-KO
	5.33	7.66	7.33	3	4.33	2	0.021009
Figure S6E	WT or Ufm1-cKO mice (n = 4 per group) were injected with E. coli (1×10^9/kg) for 24 h. Analysis of bacterial load in spleen and liver of WT and Ufm1-cKO mice.
group	Dilution gradient						bacterial load	log10
	10^-5		10^-6		10^-7
	plate 1	plate 2	plate 1	plate 2	plate 1	plate 2
WT spleen-1	300+	300+	300+	300+	79	86	825000000	8.91645
WT spleen-2	300+	300+	300+	300+	120	107	1135000000	9.055
WT spleen-3	300+	300+	300+	300+	97	143	1200000000	9.07918
WT spleen-4	300+	300+	300+	300+	179	141	1600000000	9.20412
Ufm1-KO spleen-1	300+	300+	300+	300+	50	41	455000000	8.65801
Ufm1-KO spleen-2	300+	300+	300+	300+	37	33	350000000	8.54407
Ufm1-KO spleen-3	300+	300+	300+	300+	29	35	320000000	8.50515
Ufm1-KO spleen-4	300+	300+	300+	300+	63	101	820000000	8.91381
group	Dilution gradient						bacterial load	log10
	10^-5		10^-6		10^-7
	plate 1	plate 2	plate 1	plate 2	plate 1	plate 2
WT liver-1	300+	300+	120	130	29	41	1.45455e+08	8.16273
WT liver-2	300+	300+	155	123	33	21	1.50909e+08	8.17872
WT liver-3	300+	300+	100	144	20	26	1.31818e+08	8.11998
WT liver-4	300+	300+	225	211			218000000	8.33846
Ufm1-KO liver-1	300+	300+	79	41	9	11	6.36364e+07	7.80371
Ufm1-KO liver-2	300+	300+	102	133	16	10	1.18636e+08	8.07422
Ufm1-KO liver-3	300+	300+	62	68	5	3	6.27273e+07	7.79746
Ufm1-KO liver-4	300+	300+	36	24			30000000	7.47712
group	Log10 CFU								p value
	WT				Ufm1-KO
E.coli - liver	8.2	8.2	8.1	8.3	7.8	8	7.8	7.5	0.008625
group	Log10 CFU								p value
	WT				Ufm1-KO
E.coli - spleen	8.9	9.1	9.1	9.2	8.6	8.5	8.5	8.9	0.007456
Figure S6F	WT or Ufm1-cKO mice (n = 4 per group) were injected with E. coli (1×109/kg) for 24 h. Lung injury score from H&E staining images.
sample	Lung Injury Score
WT Lung-E.coli-1	9
WT Lung-E.coli-2	7
WT Lung-E.coli-3	9
Ufm1-KO Lung-E.coli-1	5.33
Ufm1-KO Lung-E.coli-2	3.66
Ufm1-KO Lung-E.coli-3	3.33
sample	Lung Injury Score						p value
	WT			Ufm1-KO
E.coli - lung	9	7	8.66	5.33	3.66	3.33	0.009287
